# Supplementary material for: Immobilization of Enological Pectinase on Magnetic Sensitive Polyamide Microparticles for Wine Clarification
Source: Foods. 2024 Jan 28;13(3):420. doi: 10.3390/foods13030420 (PMC10855548; doi:10.3390/foods13030420)
Supplement: Supplementary file 1 [file foods-13-00420-s001.zip]

Archive with 1 entries (1 files):
- foods-2811704-supplementary.pdf
